# Supplementary material for: Airfreight data from Memanbetsu airport correlated to fish and scallop catch in okhotsk subprefecture, Hokkaido, Japan
Source: Data Brief. 2020 Jul 7;31:106006. doi: 10.1016/j.dib.2020.106006 (PMC7364117; doi:10.1016/j.dib.2020.106006)
Supplement: Supplementary file 1 [file mmc1.xml]

<?xml version="1.0" encoding="utf-8" standalone="no"?>
<data>
  <datasets>
    <author>y3sagane@nodai.ac.jp</author>
    <type>0</type>
    <dataset>
      <value>6</value>
      <reason>Other (please explain)</reason>
      <comments>I have submitted my raw data as a supplementary data file along with my manuscript.</comments>
    </dataset>
  </datasets>
</data>
