# Supplementary material for: Airfreight data from Memanbetsu airport correlated to fish and scallop catch in okhotsk subprefecture, Hokkaido, Japan
Source: Data Brief. 2020 Jul 7;31:106006. doi: 10.1016/j.dib.2020.106006 (PMC7364117; doi:10.1016/j.dib.2020.106006)
Supplement: Supplementary file 2 — Supplementary material [file mmc2.xlsx]

## Sheet: Sheet01
		Total airfreight from Memanbetsu Airport (kg)
		Jan	Feb	Mar	Apr	May	Jun	Jul	Aug	Sep	Oct	Nov	Dec	Total
	2009	100941	93876	145190	145908	153315	259852	344101	320326	318281	230210	174671	215784	2401514
	2010	127217	133253	180774	213229	188898	247782	280098	297496	283507	229648	173281	192842	2420808
	2011	124922	111424	159655	173263	131829	192003	231879	218766	210278	221283	197267	225057	2072704
	2012	103896	113716	90163	124125	158598	191065	257351	275022	282420	226123	183036	187275	2088894
	2013	103417	146105	201953	133670	112061	160765	268880	292722	296135	201041	168774	170504	2152610
	2014	103531	76446	101333	129292	119492	167514	204914	244521	218528	172170	158384	159091	1751685
	2015	110682	96025	99279	103341	96453	121036	194989	196249	195116	132709	109910	132316	1477423
	2016	81889	82020	87856	76307	74620	115348	161957	224917	230431	186184	141674	236249	1617563
	2017	125826	158215	118847	106553	104059	130405	181641	212524	222545	179060	132512	147999	1694360
	2018	94984	87882	94733	109647	111262	135148	180524	197508	200651	170049	126243	145707	1559354
	Total	107730	109896	127978	131534	125059	172092	230633	248005	245789	194848	156575	181282
		Total fish catch in Okhotsk Subprefecture (tons)
		Jan	Feb	Mar	Apr	May	Jun	Jul	Aug	Sep	Oct	Nov	Dec	Total
	2009	3937	142	1863	7567	7081	38001	37971	58697	60553	57759	15249	6275	291158
	2010	3433	300	3110	9618	11351	41935	46309	52416	54541	59786	23526	6660	309552
	2011	797	104	1889	11540	13274	34157	35281	45456	50929	62265	26020	5505	286420
	2012	4368	99	1188	10516	18679	36908	44839	43295	58931	52470	21359	8735	297019
	2013	1010	77	2924	12548	11117	34774	49109	43776	59740	63100	20985	6611	304761
	2014	1590	72	5560	7679	6474	32844	47430	35386	62265	36974	25105	7798	267587
	2015	1214	38	2280	8465	8806	18019	36511	36615	48280	30134	12155	5846	207149
	2016	1385	54	3444	4856	5967	18173	29082	33954	38601	23028	9217	5934	172310
	2017	2771	62	2171	5785	9366	21602	32608	29295	32490	27053	13259	3230	176921
	2018	4295	30	3286	6232	15767	27248	37581	36321	39160	36363	13515	4379	219882
	Total	2480	97.8	2771.5	8480.6	10788.2	30366.1	39672.1	41521.1	50549	44893.2	18039	6097.3
		Scallop catch in Okhotsk Subprefecture (tons)
		Jan	Feb	Mar	Apr	May	Jun	Jul	Aug	Sep	Oct	Nov	Dec	Total
	2009	9	0	492	3207	1482	26642	31923	39235	26435	22975	6885	1890	161166
	2010	11	0	686	4086	3940	28397	40338	40445	25589	15002	8866	3334	170683
	2011	9	0	438	6712	3044	25190	31042	32538	26481	17847	6761	1291	151344
	2012	5	0	530	2482	5376	19360	35897	32641	31441	21628	10442	5514	165311
	2013	8	3	1537	7064	4269	23392	39646	33435	28029	26598	11198	4522	179693
	2014	4	1	3508	4637	2707	25896	40840	30235	33786	16492	15483	5865	179450
	2015	5	1	678	5325	2734	10741	29613	28856	22466	9755	5524	3268	118961
	2016	6	0	232	2638	1863	11349	24487	23211	12810	5591	4629	2715	89525
	2017	4	0	127	2892	4890	16083	27297	23161	15804	9170	3898	945	104267
	2018	4	0	699	3515	8349	17635	25599	25738	20453	15245	8538	1774	127545
	Total	6.5	0.5	892.7	4255.8	3865.4	20468.5	32668.2	30949.5	24329.4	16030.3	8222.4	3111.8
